# Supplementary material for: High Prevalence of Beta-Lactam-Resistant Escherichia coli in South Australian Grey-Headed Flying Fox Pups (Pteropus poliocephalus)
Source: Microorganisms. 2022 Aug 7;10(8):1589. doi: 10.3390/microorganisms10081589 (PMC9416314; doi:10.3390/microorganisms10081589)
Supplement: Supplementary file 1 [file microorganisms-10-01589-s001.zip]

Archive with 2 entries (2 files):
- MICROORGANISMS 1818722 _Supplementary Tables S1 to S5.pdf
- MICROORGANISMS 1818722_Supplementary data S1.xlsx
