# Supplementary material for: High Prevalence of Beta-Lactam-Resistant Escherichia coli in South Australian Grey-Headed Flying Fox Pups (Pteropus poliocephalus)
Source: Microorganisms. 2022 Aug 7;10(8):1589. doi: 10.3390/microorganisms10081589 (PMC9416314; doi:10.3390/microorganisms10081589)
Supplement: Supplementary file 1 [file microorganisms-10-01589-s001.zip › MICROORGANISMS 1818722_Supplementary data S1.xlsx]

## Sheet: GHFF pup data
MQ Sample ID	Other ID/Name	Colony	Care location	Housing - carer or group-housed	Reason for entering care	Injuries/Illness	Medication Hx	Date entered care	Animal wt (g) at entry to care	Forearm (FA) length (mm) at entry to care	Estimated age at entry (days)	Sampling at entry/during/exit care	Samples collected	Date sample collected	Days in care at sample collection	Estimated age at sampling (days)	Amoxicillin resistant E. coli cultured (Yes/No)	Amoxicillin resistant E. coli isolates strains detected	Sequence type (ST)	Serotype (O:H)	E. coli Phylogroup	Pathotype
FF1397	Jessie	Adelaide Botanic Park	Carer No. 4	Carer	Found on ground	None	No treatment	2018-11-07	106	76	16	In care	Fecal swab (COPAN FecalSwab)	2018-11-15	8	24	Yes	FF1397	2144	O166:H49	B1	Low pathogenicity
FF1410	Annie	Adelaide Botanic Park	Carer No. 4	Carer	Found on ground	Cold, underweight	Clavulox 2 x day	2018-11-21	86	74	14	In care	Fecal swab (COPAN FecalSwab)	2018-11-23	2	16	Yes	FF1410	2144	O166:H49	B1	Low pathogenicity
FF1412	Mareya	Adelaide Botanic Park	Carer No. 4	Carer	Found on ground	Cold, dehydrated	Clavulox course - "Precautionary"	2018-11-21	56	62	4	In care	Fecal swab (COPAN FecalSwab)	2018-11-24	3	7	Yes	FF1412	2144	O166:H49	B1	Low pathogenicity
FF1414	Meg	Adelaide Botanic Park	Carer No. 1	Carer	Found on deceased mother (electrocuted )	None	No treatment	2018-11-21	88	68	9	Entry	Fecal swab (COPAN FecalSwab)	2018-11-21	0	9	No	-	-	-	-	-
FF1416	Gypsy	Adelaide Botanic Park	Carer No. 2	Carer	Found on ground	None	No treatment	2018-11-22	178	114	56	Entry	Fecal swab (COPAN FecalSwab)	2018-11-24	2	58	No	-	-	-	-	-
FF1417	Gypsy	Adelaide Botanic Park	Carer No. 2	Carer	Found on ground	None	No treatment	2018-11-22	332	136	94	In care	Fecal swab (COPAN FecalSwab)	2018-12-31	38	132	No	-	-	-	-	-
FF1418	Maggie	Adelaide Botanic Park	Carer No. 1	Carer	Found on ground	Cold, dehydrated	No treatment	2018-11-28	117	94	33	Entry	Fecal swab (COPAN FecalSwab)	2018-11-28	0	33	Yes	FF1418	2144	O166:H49	B1	Low pathogenicity
FF1419	Maggie	Adelaide Botanic Park	Carer No. 1	Carer	Found on ground	Cold, dehydrated	No treatment	2018-11-28	309	128	78	In care	Fecal swab (COPAN FecalSwab)	2019-01-27	60	138	Yes	FF1419	2144	O166:H49	B1	Low pathogenicity
FF1420	Teddy	Adelaide Botanic Park	Carer No. 3	Carer	Found on ground	Cold	No treatment	2018-11-22	121	93	32	In care	Fecal swab (COPAN FecalSwab)	2018-11-28	6	38	No	-	-	-	-	-
FF1422	Connie	Adelaide Botanic Park	Carer No. 3	Carer	Found on ground	Underweight	No treatment	2018-11-24	124	96	35	In care	Fecal swab (COPAN FecalSwab)	2018-11-30	6	41	No	-	-	-	-	-
FF1503	Jake	Adelaide Botanic Park	Carer No. 4	Carer	Found on ground	None	No treatment	2018-12-03	112	92	31	In care	Fecal swab (COPAN FecalSwab)	2018-12-07	4	35	No	-	-	-	-	-
FF1505	Cody	Adelaide Botanic Park	Carer No. 4	Carer	Found on deceased mother (electrocuted )	Burns on wings	Flamazine topical on wings	2018-12-02	144	91	30	In care	Fecal swab (COPAN FecalSwab)	2018-12-07	5	35	No	-	-	-	-	-
FF1531	Bo	Adelaide Botanic Park	Carer No. 1	Carer	Found on ground	None	No treatment	2018-12-10	170	110	51	Entry	Fecal swab (COPAN FecalSwab)	2018-12-10	0	51	No	-	-	-	-	-
FF1532	Bo	Adelaide Botanic Park	Carer No. 1	Carer	Found on ground	None	No treatment	2018-12-10	267	125.5	74	Exit	Fecal swab (COPAN FecalSwab)	2019-01-07	28	102	Yes	FF1532	2144	O166:H49	B1	Low pathogenicity
FF1533	Louis	Adelaide Botanic Park	Carer No. 1	Carer	Found on ground	None	No treatment	2018-12-10	137	102	42	Entry	Fecal swab (COPAN FecalSwab)	2018-12-10	0	42	Yes	FF1533	2144	O166:H49	B1	Low pathogenicity
FF1534	Louis	Adelaide Botanic Park	Carer No. 1	Carer	Found on ground	None	No treatment	2018-12-10	294	131	83	In care	Fecal swab (COPAN FecalSwab)	2019-01-27	48	131	Yes	FF1534	2144	O166:H49	B1	Low pathogenicity
FF1535	Abi	Adelaide Botanic Park	Carer No. 1	Carer	Found on ground	None	No treatment	2018-12-10	124	100	40	Entry	Fecal swab (COPAN FecalSwab)	2018-12-10	0	40	Yes	FF1535	2144	O166:H49	B1	Low pathogenicity
FF1536	Abi	Adelaide Botanic Park	Carer No. 1	Carer	Found on ground	None	No treatment	2018-12-10	289	130	81	In care	Fecal swab (COPAN FecalSwab)	2019-01-27	48	129	Yes	FF1536	2144	O166:H49	B1	Low pathogenicity
FF1561	HSE No. 1	Adelaide Botanic Park	Mylor	Co-housed (aviary)	Heat Stress event	Heat stress, dehdrated	Subcutaneous fluids (Hartmans)	2019-01-24	306	134	89	Entry	Rectal swab (COPAN FecalSwab)	2019-01-25	1	90	No	-	-	-	-	-
FF1562	HSE No. 2	Adelaide Botanic Park	Mylor	Co-housed (aviary)	Heat Stress event	Heat stress, dehdrated	Subcutaneous fluids (Hartmans)	2019-01-24	307	136	93	Entry	Rectal swab (COPAN FecalSwab)	2019-01-25	1	94	Yes	FF1562	641	O70:H10	B1	ExPEC-like
FF1563	HSE No. 3	Adelaide Botanic Park	Mylor	Co-housed (aviary)	Heat Stress event	Heat stress, dehdrated	Subcutaneous fluids (Hartmans)	2019-01-24	284	139	102	Entry	Rectal swab (COPAN FecalSwab)	2019-01-25	1	103	Yes	FF1563	10	ONT:H32	A	Low pathogenicity
FF1564	HSE No. 4	Adelaide Botanic Park	Mylor	Co-housed (aviary)	Heat Stress event	Heat stress, dehdrated	Subcutaneous fluids (Hartmans)	2019-01-24	263	131	83	Entry	Rectal swab (COPAN FecalSwab)	2019-01-25	1	84	No	-	-	-	-	-
FF1565	HSE No. 5	Adelaide Botanic Park	Mylor	Co-housed (aviary)	Heat Stress event	Heat stress, dehdrated	Subcutaneous fluids (Hartmans)	2019-01-24	358	141	108	Entry	Rectal swab (COPAN FecalSwab)	2019-01-25	1	109	Yes	FF1565	710	B9:H30	A	Low pathogenicity
FF1566	HSE No. 6	Adelaide Botanic Park	Mylor	Co-housed (aviary)	Heat Stress event	Heat stress, dehdrated	Subcutaneous fluids (Hartmans)	2019-01-24	291	133	87	Entry	Rectal swab (COPAN FecalSwab)	2019-01-25	1	88	Yes	FF1566	710	B9:H30	A	Low pathogenicity
FF1567	HSE No. 7	Adelaide Botanic Park	Mylor	Co-housed (aviary)	Heat Stress event	Heat stress, dehdrated	Subcutaneous fluids (Hartmans)	2019-01-24	296	131	83	Entry	Rectal swab (COPAN FecalSwab)	2019-01-25	1	84	Yes	FF1567	963	ONT:H18	D	ExPEC-potential
FF1568	HSE No. 8	Adelaide Botanic Park	Mylor	Co-housed (aviary)	Heat Stress event	Heat stress, dehdrated	Subcutaneous fluids (Hartmans)	2019-01-24	291	136	94	Entry	Rectal swab (COPAN FecalSwab)	2019-01-25	1	95	Yes	FF1568A	361	O9:H30	A	ExPEC-potential
																		FF1568B1	1421	O9:H4	A	Low pathogenicity
FF1569	HSE No. 9	Adelaide Botanic Park	Mylor	Co-housed (aviary)	Heat Stress event	Heat stress, dehdrated	Subcutaneous fluids (Hartmans)	2019-01-24	335	138	99	Entry	Rectal swab (COPAN FecalSwab)	2019-01-25	1	100	Yes	FF1569	963	ONT:H18	D	ExPEC-potential
FF1570	HSE No. 10	Adelaide Botanic Park	Mylor	Co-housed (aviary)	Heat Stress event	Heat stress, dehdrated	Subcutaneous fluids (Hartmans)	2019-01-24	268	128	78	Entry	Rectal swab (COPAN FecalSwab)	2019-01-25	1	79	Yes	FF1570A	48	O4:H26	A	Low pathogenicity
																		FF1570B1	48	B18:H11	A	Low pathogenicity
FF1571	HSE No. 11	Adelaide Botanic Park	Mylor	Co-housed (aviary)	Heat Stress event	Heat stress, dehdrated	Subcutaneous fluids (Hartmans)	2019-01-24	254	128	78	Entry	Rectal swab (COPAN FecalSwab)	2019-01-25	1	79	Yes	FF1571	48	O4:H26	A	Low pathogenicity
FF1572	HSE No. 12	Adelaide Botanic Park	Mylor	Co-housed (aviary)	Heat Stress event	Heat stress, dehdrated	Subcutaneous fluids (Hartmans)	2019-01-24	307	134	89	Entry	Rectal swab (COPAN FecalSwab)	2019-01-25	1	90	Yes	FF1572	1727	ONT:H14	B1	ExPEC-potential
FF1573	HSE No. 13	Adelaide Botanic Park	Mylor	Co-housed (aviary)	Heat Stress event	Heat stress, dehdrated	Subcutaneous fluids (Hartmans)	2019-01-24	299	135	92	Entry	Rectal swab (COPAN FecalSwab)	2019-01-25	1	93	Yes	FF1573	963	ONT:H18	D	ExPEC-potential
FF1574	HSE No. 14	Adelaide Botanic Park	Mylor	Co-housed (aviary)	Heat Stress event	Heat stress, dehdrated	Subcutaneous fluids (Hartmans)	2019-01-24	317	138	99	Entry	Rectal swab (COPAN FecalSwab)	2019-01-25	1	100	Yes	FF1574	963	ONT:H18	D	ExPEC-potential
FF1575	HSE No. 15	Adelaide Botanic Park	Mylor	Co-housed (aviary)	Heat Stress event	Heat stress, dehdrated	Subcutaneous fluids (Hartmans)	2019-01-24	233	128	78	Entry	Rectal swab (COPAN FecalSwab)	2019-01-25	1	79	Yes	FF1575	10	ONT:H32	A	Low pathogenicity
FF1576	HSE No. 16	Adelaide Botanic Park	Mylor	Co-housed (aviary)	Heat Stress event	Heat stress, dehdrated	Subcutaneous fluids (Hartmans)	2019-01-24	295	136	94	Entry	Rectal swab (COPAN FecalSwab)	2019-01-25	1	95	Yes	FF1576A1-1	1727	ONT:H14	B1	ExPEC-potential
																		FF1576A1-2	48	O4:H26	A	Low pathogenicity
																		FF1576A2	10	ONT:H32	A	Low pathogenicity
FF1577	HSE No. 17	Adelaide Botanic Park	Mylor	Co-housed (aviary)	Heat Stress event	Heat stress, dehdrated	Subcutaneous fluids (Hartmans)	2019-01-24	294	133	87	Entry	Rectal swab (COPAN FecalSwab)	2019-01-25	1	88	No	-	-	-	-	-
FF1578	HSE No. 18	Adelaide Botanic Park	Mylor	Co-housed (aviary)	Heat Stress event	Heat stress, dehdrated	Subcutaneous fluids (Hartmans)	2019-01-24	256	131	83	Entry	Rectal swab (COPAN FecalSwab)	2019-01-25	1	84	No	-	-	-	-	-
FF1579	HSE No. 19	Adelaide Botanic Park	Mylor	Co-housed (aviary)	Heat Stress event	Heat stress, dehdrated	Subcutaneous fluids (Hartmans)	2019-01-24	273	127	76	Entry	Rectal swab (COPAN FecalSwab)	2019-01-25	1	77	Yes	FF1579	963	ONT:H18	D	ExPEC-potential
FF1580	HSE No. 20	Adelaide Botanic Park	Mylor	Co-housed (aviary)	Heat Stress event	Heat stress, dehdrated	Subcutaneous fluids (Hartmans)	2019-01-24	311	134	89	Entry	Rectal swab (COPAN FecalSwab)	2019-01-25	1	90	No	-	-	-	-	-
FF1581	HSE No. 21	Adelaide Botanic Park	Mylor	Co-housed (aviary)	Heat Stress event	Heat stress, dehdrated	Subcutaneous fluids (Hartmans)	2019-01-24	303	137	97	In care	Rectal swab (COPAN FecalSwab)	2019-01-26	2	99	Yes	FF1581	963	ONT:H18	D	ExPEC-potential
FF1582	HSE No. 22	Adelaide Botanic Park	Mylor	Co-housed (aviary)	Heat Stress event	Heat stress, dehdrated	Subcutaneous fluids (Hartmans)	2019-01-24	190	134	89	In care	Rectal swab (COPAN FecalSwab)	2019-01-26	2	91	Yes	FF1582	58	O8:H25	B1	ExPEC-potential
FF1583	HSE No. 23	Adelaide Botanic Park	Mylor	Co-housed (aviary)	Heat Stress event	Heat stress, dehdrated	Subcutaneous fluids (Hartmans)	2019-01-24	256	131	83	In care	Rectal swab (COPAN FecalSwab)	2019-01-26	2	85	Yes	FF1583	58	O8:H25	B1	ExPEC-potential
FF1584	HSE No. 24	Adelaide Botanic Park	Mylor	Co-housed (aviary)	Heat Stress event	Heat stress, dehdrated	Subcutaneous fluids (Hartmans)	2019-01-24	283	134	89	In care	Rectal swab (COPAN FecalSwab)	2019-01-26	2	91	Yes	FF1584A	58	O8:H25	B1	ExPEC-potential
																		FF1584B	361	O9:H30	A	ExPEC-potential
FF1585	HSE No. 25	Adelaide Botanic Park	Mylor	Co-housed (aviary)	Heat Stress event	Heat stress, dehdrated	Subcutaneous fluids (Hartmans)	2019-01-24	322	140	105	In care	Rectal swab (COPAN FecalSwab)	2019-01-26	2	107	Yes	FF1585B	48	O4:H26	A	Low pathogenicity
FF1586	HSE No. 26	Adelaide Botanic Park	Mylor	Co-housed (aviary)	Heat Stress event	Heat stress, dehdrated	Subcutaneous fluids (Hartmans)	2019-01-24	247	130	81	In care	Rectal swab (COPAN FecalSwab)	2019-01-26	2	83	Yes	FF1586	58	O8:H25	B1	ExPEC-potential
FF1587	HSE No. 27	Adelaide Botanic Park	Mylor	Co-housed (aviary)	Heat Stress event	Heat stress, dehdrated	Subcutaneous fluids (Hartmans)	2019-01-24	301	133	87	In care	Rectal swab (COPAN FecalSwab)	2019-01-26	2	89	Yes	FF1587	58	O8:H25	B1	ExPEC-potential
FF1588	HSE No. 28	Adelaide Botanic Park	Mylor	Co-housed (aviary)	Heat Stress event	Heat stress, dehdrated	Subcutaneous fluids (Hartmans)	2019-01-24	300	134	89	In care	Rectal swab (COPAN FecalSwab)	2019-01-26	2	91	Yes	FF1588	58	O8:H25	B1	ExPEC-potential
FF1589	HSE No. 29	Adelaide Botanic Park	Mylor	Co-housed (aviary)	Heat Stress event	Heat stress, dehdrated	Subcutaneous fluids (Hartmans)	2019-01-24	316	139	102	In care	Rectal swab (COPAN FecalSwab)	2019-01-26	2	104	Yes	FF1589B	48	O4:H26	A	Low pathogenicity
FF1590	HSE No. 30	Adelaide Botanic Park	Mylor	Co-housed (aviary)	Heat Stress event	Heat stress, dehdrated	Subcutaneous fluids (Hartmans)	2019-01-24	262	132	85	In care	Rectal swab (COPAN FecalSwab)	2019-01-26	2	87	Yes	FF1590	58	O8:H25	B1	ExPEC-potential
FF1591	HSE No. 31	Adelaide Botanic Park	Mylor	Co-housed (aviary)	Heat Stress event	Heat stress, dehdrated	Subcutaneous fluids (Hartmans)	2019-01-24	300	135	92	In care	Rectal swab (COPAN FecalSwab)	2019-01-26	2	94	Yes	FF1591	58	O8:H25	B1	ExPEC-potential
FF1592	HSE No. 32	Adelaide Botanic Park	Mylor	Co-housed (aviary)	Heat Stress event	Heat stress, dehdrated	Subcutaneous fluids (Hartmans)	2019-01-24	358	135	92	In care	Rectal swab (COPAN FecalSwab)	2019-01-26	2	94	No	-	-	-	-	-
FF1593	HSE No. 33	Adelaide Botanic Park	Mylor	Co-housed (aviary)	Heat Stress event	Heat stress, dehdrated	Subcutaneous fluids (Hartmans)	2019-01-24	289	127	76	In care	Rectal swab (COPAN FecalSwab)	2019-01-26	2	78	Yes	FF1593	58	O8:H25	B1	ExPEC-potential
FF1594	HSE No. 34	Adelaide Botanic Park	Mylor	Co-housed (aviary)	Heat Stress event	Heat stress, dehdrated	Subcutaneous fluids (Hartmans)	2019-01-24	332	136	94	In care	Rectal swab (COPAN FecalSwab)	2019-01-26	2	96	Yes	FF1594	58	O8:H25	B1	ExPEC-potential
FF1595	HSE No. 35	Adelaide Botanic Park	Carer No. 1	Carer	Heat Stress event	Heat stress, dehdrated	Subcutaneous fluids (Hartmans)	2019-01-24	274	137	97	In care	Rectal swab (COPAN FecalSwab)	2019-01-27	3	100	Yes	FF1595	58	O8:H25	B1	ExPEC-potential
FF1596	HSE No. 36	Adelaide Botanic Park	Mylor	Co-housed (aviary)	Heat Stress event	Heat stress, dehdrated	Subcutaneous fluids (Hartmans)	2019-01-24	306	132	85	In care	Rectal swab (COPAN FecalSwab)	2019-01-27	3	88	Yes	FF1596	58	O8:H25	B1	ExPEC-potential
FF1597	HSE No. 37	Adelaide Botanic Park	Carer No. 1	Carer	Heat Stress event	Heat stress, dehdrated	Subcutaneous fluids (Hartmans)	2019-01-24	262	135	92	In care	Rectal swab (COPAN FecalSwab)	2019-01-27	3	95	Yes	FF1597	58	O8:H25	B1	ExPEC-potential
FF1598	HSE No. 38	Adelaide Botanic Park	Mylor	Co-housed (aviary)	Heat Stress event	Heat stress, dehdrated	Subcutaneous fluids (Hartmans)	2019-01-24	266	129	79	In care	Rectal swab (COPAN FecalSwab)	2019-01-27	3	82	Yes	FF1598	58	ONT:H37	B1	ExPEC-potential
FF1599	HSE No. 39	Adelaide Botanic Park	Mylor	Co-housed (aviary)	Heat Stress event	Heat stress, dehdrated	Subcutaneous fluids (Hartmans)	2019-01-24	289	139	102	In care	Rectal swab (COPAN FecalSwab)	2019-01-27	3	105	Yes	FF1599	58	O8:H25	B1	ExPEC-potential
FF1600	HSE No. 40	Adelaide Botanic Park	Mylor	Co-housed (aviary)	Heat Stress event	Heat stress, dehdrated	Subcutaneous fluids (Hartmans)	2019-01-24	296	131	83	In care	Rectal swab (COPAN FecalSwab)	2019-01-27	3	86	Yes	FF1600	710	B9:H30	A	Low pathogenicity
